# Supplementary material for: Use of Household Apparent Food Intake Data to Estimate Micronutrient Inadequacy in Comparison to the 24-h Recall Data Among Women of Reproductive Age in Kasungu District, Malawi
Source: Nutrients. 2025 Jul 30;17(15):2485. doi: 10.3390/nu17152485 (PMC12348564; doi:10.3390/nu17152485)
Supplement: Supplementary file 1 [file nutrients-17-02485-s001.zip]

Archive with 3 entries (3 files):
- Supplementary_Figure S1 (1).pdf
- Supplementary_Figure S2 (1).pdf
- Supplementary_Figure S3 (A_I).pdf
